# Supplementary material for: Rhododendron jiucaipingensis (Ericaceae), a new species from Guizhou, China
Source: PhytoKeys. 2026 May 19;275:15–26. doi: 10.3897/phytokeys.275.183519 (PMC13213387; doi:10.3897/phytokeys.275.183519)
Supplement: XML Treatment for Rhododendron jiucaipingensis [file phytokeys.275.183519-treatment1.xml]

<!DOCTYPE tp:taxon-treatment
  PUBLIC "-//TaxonX//DTD Taxonomic Treatment Publishing DTD v0 20100105//EN" "tax-treatment-NSO.dtd">
<tp:taxon-treatment xmlns:tp="http://www.plazi.org/taxpub"><tp:treatment-meta><kwd-group><label>Taxon classification</label><kwd>
              <named-content content-type="kingdom">Plantae</named-content>
            </kwd><kwd>
              <named-content content-type="order">Ericales</named-content>
            </kwd><kwd>
              <named-content content-type="family">Ericaceae</named-content>
            </kwd></kwd-group><mixed-citation publication-type="journal"><person-group><name><surname>Hu</surname><given-names>Hong-Fen</given-names></name><name><surname>Xu</surname><given-names>Jian</given-names></name><name><surname>An</surname><given-names>Ming-Tai</given-names></name><name><surname>Yu</surname><given-names>Jiang-Hong</given-names></name><name><surname>Lu</surname><given-names>Xing</given-names></name></person-group><article-title><italic><tp:taxon-name><tp:taxon-name-part taxon-name-part-type="genus" reg="Rhododendron">Rhododendron</tp:taxon-name-part> <tp:taxon-name-part taxon-name-part-type="species" reg="jiucaipingensis">jiucaipingensis</tp:taxon-name-part></tp:taxon-name></italic> (<tp:taxon-name><tp:taxon-name-part taxon-name-part-type="family" reg="Ericaceae">Ericaceae</tp:taxon-name-part></tp:taxon-name>), a new species from Guizhou, China</article-title><source>PhytoKeys</source><day>19</day><month>05</month><year>2026</year><volume>275</volume><fpage>15</fpage><lpage>26</lpage><pub-id pub-id-type="doi">10.3897/phytokeys.275.183519</pub-id></mixed-citation></tp:treatment-meta><tp:nomenclature><tp:taxon-name><object-id xmlns:xlink="http://www.w3.org/1999/xlink" content-type="arpha" xlink:type="simple">60744658-1932-5A25-822A-4AC56C6BC87B</object-id>
                		<tp:taxon-name-part taxon-name-part-type="genus" reg="Rhododendron">Rhododendron</tp:taxon-name-part> <tp:taxon-name-part taxon-name-part-type="species" reg="jiucaipingensis">jiucaipingensis</tp:taxon-name-part>
                	
                		<object-id xmlns:xlink="http://www.w3.org/1999/xlink" content-type="ipni" xlink:type="simple">urn:lsid:ipni.org:names:77380114-1</object-id>
                	</tp:taxon-name><tp:taxon-authority>Jian Xu &amp; M. T. An</tp:taxon-authority><tp:taxon-status xmlns:xlink="http://www.w3.org/1999/xlink" xlink:type="simple">sp. nov.</tp:taxon-status><xref ref-type="fig" rid="F1">Figs 1</xref><xref ref-type="fig" rid="F2">, 2</xref></tp:nomenclature><tp:treatment-sec sec-type="Type"><title>Type.</title><p><bold>China</bold> • Guizhou: Bijie City, Hezhang County, Xingfa Township, on cliffs, alt. 2,600 m, <named-content xmlns:xlink="http://www.w3.org/1999/xlink" content-type="dwc:verbatimCoordinates" xlink:type="simple">27°00'08.86"N, 104°43'47.94"E</named-content>, 8 May 2021, Jian Xu leg; holotype: GZAC! 20210508JCP001 • same data as for holotype; isotype: GZAC! 20210508JCP002</p><fig id="F1" position="float" orientation="portrait"><object-id xmlns:xlink="http://www.w3.org/1999/xlink" content-type="doi" xlink:type="simple">10.3897/phytokeys.275.183519.figure1</object-id><object-id xmlns:xlink="http://www.w3.org/1999/xlink" content-type="arpha" xlink:type="simple">53B75893-CAA0-5B2C-83B4-54D3D6E7DC7C</object-id><label>Figure 1.</label><caption><p><italic><tp:taxon-name><tp:taxon-name-part taxon-name-part-type="genus" reg="Rhododendron">Rhododendron</tp:taxon-name-part> <tp:taxon-name-part taxon-name-part-type="species" reg="jiucaipingensis">jiucaipingensis</tp:taxon-name-part></tp:taxon-name></italic> Jian Xu &amp; M. T. An, sp. nov. <bold>A</bold>. Cliff habitat; <bold>B</bold>. Older branches; <bold>C</bold>. Current-year branchlet and its dense white tomentum (inset); <bold>D</bold>. Mature leaf and its short, brown tomentum on the abaxial surface (inset); <bold>E</bold>. Adaxial surface of young leaf; <bold>F</bold>. Abaxial surface of young leaf and long white glandular hairs of it (inset); <bold>G</bold>. Flowering plant; <bold>H</bold>. Anatomical diagram of the flower and leaf; <bold>I</bold>. Stamens and their white stiff hairs at the filament base (inset); <bold>J</bold>. Calyx; <bold>K</bold>. Ovary; <bold>L</bold>. Capsule and its colorless stellate hairs (inset); <bold>M</bold>. Capsule in longitudinal section (Photographs by Jian Xu)</p></caption><graphic xmlns:xlink="http://www.w3.org/1999/xlink" xlink:href="phytokeys-275-015_article-183519__-g001.jpg" id="oo_1650599.jpg" position="float" orientation="portrait" xlink:type="simple"><uri content-type="original_file" xlink:type="simple">https://binary.pensoft.net/fig/1650599</uri></graphic></fig></tp:treatment-sec><tp:treatment-sec sec-type="Diagnosis"><title>Diagnosis.</title><p><italic><tp:taxon-name><tp:taxon-name-part taxon-name-part-type="genus" reg="Rhododendron">Rhododendron</tp:taxon-name-part> <tp:taxon-name-part taxon-name-part-type="species" reg="jiucaipingensis">jiucaipingensis</tp:taxon-name-part></tp:taxon-name></italic> belongs to subgen. <italic><tp:taxon-name><tp:taxon-name-part taxon-name-part-type="genus" reg="Rhododendron"/><tp:taxon-name-part taxon-name-part-type="subgenus" reg="Hymenanthes">Hymenanthes</tp:taxon-name-part></tp:taxon-name></italic> and is similar in morphology to <italic><tp:taxon-name><tp:taxon-name-part taxon-name-part-type="genus" reg="Rhododendron">R.</tp:taxon-name-part> <tp:taxon-name-part taxon-name-part-type="species" reg="hypoglaucum">hypoglaucum</tp:taxon-name-part></tp:taxon-name></italic> and <italic><tp:taxon-name><tp:taxon-name-part taxon-name-part-type="genus" reg="Rhododendron">R.</tp:taxon-name-part> <tp:taxon-name-part taxon-name-part-type="species" reg="argyrophyllum">argyrophyllum</tp:taxon-name-part></tp:taxon-name></italic>, but can be distinguished from <italic><tp:taxon-name><tp:taxon-name-part taxon-name-part-type="genus" reg="Rhododendron">R.</tp:taxon-name-part> <tp:taxon-name-part taxon-name-part-type="species" reg="hypoglaucum">hypoglaucum</tp:taxon-name-part></tp:taxon-name></italic> by its current-year branchlets and young petioles being densely covered with indumentum (<bold>vs</bold>. glabrous), and its pedicels being densely white-villous (<bold>vs</bold>. glabrous). It further differs from <italic><tp:taxon-name><tp:taxon-name-part taxon-name-part-type="genus" reg="Rhododendron">R.</tp:taxon-name-part> <tp:taxon-name-part taxon-name-part-type="species" reg="hypoglaucum">hypoglaucum</tp:taxon-name-part></tp:taxon-name></italic> in having fewer lateral veins (8–11 pairs <bold>vs</bold>. 10–14 pairs), an ovary sparsely covered with colorless stellate hairs (<bold>vs</bold>. glabrous), and typically 7-loculed capsules (<bold>vs</bold>. 6-loculed). Compared to <italic><tp:taxon-name><tp:taxon-name-part taxon-name-part-type="genus" reg="Rhododendron">R.</tp:taxon-name-part> <tp:taxon-name-part taxon-name-part-type="species" reg="argyrophyllum">argyrophyllum</tp:taxon-name-part></tp:taxon-name></italic>, the new species is distinguished by its acuminate leaf apex (<bold>vs</bold>. obtuse), fewer stamens (10 <bold>vs</bold>. 12–15), and the presence of colorless stellate hairs on the ovary (<bold>vs</bold>. white short tomentum). Additionally, <italic><tp:taxon-name><tp:taxon-name-part taxon-name-part-type="genus" reg="Rhododendron">R.</tp:taxon-name-part> <tp:taxon-name-part taxon-name-part-type="species" reg="jiucaipingensis">jiucaipingensis</tp:taxon-name-part></tp:taxon-name></italic> is characterized by its restricted cliff habitat at higher elevations (2,400–2,700 m).</p></tp:treatment-sec><tp:treatment-sec sec-type="Description"><title>Description.</title><p>Evergreen shrubs, 1.5–3.0 m tall. Branches stout; current-year branchlets green, densely covered with white tomentum; older branches grayish brown, glabrescent. Leaves crowded at branch apices, thickly leathery, oblong-elliptic to oblanceolate-elliptic, 5.5–9.5 cm long, 2.5–4.0 cm wide; apex gradually acuminate, with a short apiculate tip; base gradually narrowed, cuneate; margins revolute; young leaves adaxially sparsely white-tomentose along the midrib, abaxially densely covered with a double-layered white indumentum, the upper layer consisting of long glandular hairs; mature leaves glabrescent adaxially; the superficial indumentum on the abaxial surface shed, leaving only a lower layer of short, brown tomentum; lateral veins 8–11 pairs, faintly visible adaxially and conspicuously raised abaxially; petioles cylindric, 1.0–1.5 cm long, grooved adaxially, densely covered with long white glandular hairs when young, becoming glabrous at maturity. Inflorescences terminal, umbellate-racemose, with 4–9 flowers; peduncle 1.0–1.3 cm long, glabrous; pedicels 1.5–2.5 cm long, densely covered with long white villous hairs; calyx triangular, ca. 1.5 mm long, 5-lobed or with lobes partially connate; corolla funnelform-campanulate, 2.0–3.0 cm long, 2.0–3.0 cm in diameter in the upper part, white, the tube with pink fasciculate blotches and spots, 5-lobed, lobes orbicular, ca. 1 cm long, ca. 1.5 cm wide, apex rounded and emarginate; stamens 10, 1.5–2.0 cm long, unequal; filaments linear, densely covered with white stiff hairs at the base, anthers oblong-elliptic, 0.2–0.3 cm long; pistil 2.5–3.0 cm long, glabrous; ovary cylindric, sparsely covered with colorless stellate hairs; style ca. 2.5 cm long, glabrous; stigma slightly dilated. Capsules cylindric, curved, 1.2–2.0 cm long, ca. 0.6 cm in diameter, sparsely covered with colorless stellate hairs, usually 7-loculed, occasionally 6- or 8-loculed.</p></tp:treatment-sec><tp:treatment-sec sec-type="Phenology"><title>Phenology.</title><p>Flowering in May, fruiting in June.</p></tp:treatment-sec><tp:treatment-sec sec-type="Etymology"><title>Etymology.</title><p>The specific epithet <italic>jiucaipingensis</italic> refers to the type locality, Xingfa Township (Jiucaiping), Hezhang County, Bijie City, Guizhou, China.</p></tp:treatment-sec><tp:treatment-sec sec-type="Vernacular name"><title>Vernacular name.</title><p>The Chinese name is jiǔ cài píng dù juān (韭菜坪杜鹃).</p></tp:treatment-sec><tp:treatment-sec sec-type="Distribution and habitat"><title>Distribution and habitat.</title><p>This species is currently known only from western Guizhou, China (Fig. <xref ref-type="fig" rid="F2">2</xref>), where it grows on cliffs at elevations of 2,400–2,700 m. The type specimens were collected from Xingfa Township (Jiucaiping), Hezhang County, Bijie City, Guizhou, China.</p><fig id="F2" position="float" orientation="portrait"><object-id xmlns:xlink="http://www.w3.org/1999/xlink" content-type="doi" xlink:type="simple">10.3897/phytokeys.275.183519.figure2</object-id><object-id xmlns:xlink="http://www.w3.org/1999/xlink" content-type="arpha" xlink:type="simple">1688319E-4DCB-5E9B-9ABD-51B274FDB015</object-id><label>Figure 2.</label><caption><p>Known geographic distribution of <italic><tp:taxon-name><tp:taxon-name-part taxon-name-part-type="genus" reg="Rhododendron">Rhododendron</tp:taxon-name-part> <tp:taxon-name-part taxon-name-part-type="species" reg="jiucaipingensis">jiucaipingensis</tp:taxon-name-part></tp:taxon-name></italic> Jian Xu &amp; M. T. An, sp. nov.</p></caption><graphic xmlns:xlink="http://www.w3.org/1999/xlink" xlink:href="phytokeys-275-015_article-183519__-g002.jpg" id="oo_1650600.jpg" position="float" orientation="portrait" xlink:type="simple"><uri content-type="original_file" xlink:type="simple">https://binary.pensoft.net/fig/1650600</uri></graphic></fig></tp:treatment-sec><tp:treatment-sec sec-type="Conservation status"><title>Conservation status.</title><p><italic><tp:taxon-name><tp:taxon-name-part taxon-name-part-type="genus" reg="Rhododendron">Rhododendron</tp:taxon-name-part> <tp:taxon-name-part taxon-name-part-type="species" reg="jiucaipingensis">jiucaipingensis</tp:taxon-name-part></tp:taxon-name></italic> is known only from 21 extremely restricted populations in Jiucaiping, Xingfa Township, totaling 103 mature individuals. The species has an extremely restricted Area of Occupancy (<abbrev xmlns:xlink="http://www.w3.org/1999/xlink" xlink:title="Area of Occupancy" xlink:type="simple">AOO</abbrev> &lt; 10 km<sup>2</sup>, estimated using a 2 × 2 km grid) and occurs at a single location according to IUCN criteria (<xref ref-type="bibr" rid="B12">IUCN Standards and Petitions Committee 2024</xref>). Populations may be vulnerable to habitat degradation due to their cliffside habitat and potential anthropogenic activities, including climate change and collection. With such a small number of mature individuals, the species qualifies as Endangered [<abbrev xmlns:xlink="http://www.w3.org/1999/xlink" xlink:title="Endangered" xlink:type="simple">EN</abbrev>] under Criterion D1. Although a continuing decline has not been directly observed, the extremely limited <abbrev xmlns:xlink="http://www.w3.org/1999/xlink" xlink:title="Area of Occupancy" xlink:type="simple">AOO</abbrev>, single-location occurrence, projected threats to habitat quality, and small population size meet the IUCN Red List criteria for Endangered [<abbrev xmlns:xlink="http://www.w3.org/1999/xlink" xlink:title="Endangered" xlink:type="simple">EN</abbrev>] under Criteria B2ab(iii) + D1.</p></tp:treatment-sec><tp:treatment-sec sec-type="Additional specimens examined"><title>Additional specimens examined.</title><p><bold>China</bold> • Guizhou: Bijie City, Hezhang County, Xingfa Township, on cliffs, alt. 2,600 m, <named-content xmlns:xlink="http://www.w3.org/1999/xlink" content-type="dwc:verbatimCoordinates" xlink:type="simple">27°00'02.48"N, 104°43'54.92"E</named-content>, 13 May 2021, Jian Xu leg.; paratype: GZBG! XJ20210513001• same data as for preceding; paratype: GZBG! XJ20210513002.</p></tp:treatment-sec><tp:treatment-sec sec-type="Similar species"><title>Similar species.</title><p><italic><tp:taxon-name><tp:taxon-name-part taxon-name-part-type="genus" reg="Rhododendron">Rhododendron</tp:taxon-name-part> <tp:taxon-name-part taxon-name-part-type="species" reg="jiucaipingensis">jiucaipingensis</tp:taxon-name-part></tp:taxon-name></italic> is morphologically and phylogenetically most similar to <italic><tp:taxon-name><tp:taxon-name-part taxon-name-part-type="genus" reg="Rhododendron">R.</tp:taxon-name-part> <tp:taxon-name-part taxon-name-part-type="species" reg="hypoglaucum">hypoglaucum</tp:taxon-name-part></tp:taxon-name></italic> and <italic><tp:taxon-name><tp:taxon-name-part taxon-name-part-type="genus" reg="Rhododendron">R.</tp:taxon-name-part> <tp:taxon-name-part taxon-name-part-type="species" reg="argyrophyllum">argyrophyllum</tp:taxon-name-part></tp:taxon-name></italic>, which are also distributed in the karst regions of Southwest China. All three species are endemic to the karst regions of Southwest China and share white to pinkish campanulate corollas. However, <italic><tp:taxon-name><tp:taxon-name-part taxon-name-part-type="genus" reg="Rhododendron">R.</tp:taxon-name-part> <tp:taxon-name-part taxon-name-part-type="species" reg="jiucaipingensis">jiucaipingensis</tp:taxon-name-part></tp:taxon-name></italic> is readily distinguished by its densely white-tomentose young branchlets, young petioles with long white glandular hairs, and mature leaf abaxial surfaces with short, brown tomentum. Additionally, the white stiff hairs at the filament base and colorless stellate hairs on the ovary and capsule serve as key diagnostic features. Detailed morphological comparisons are summarized in Table <xref ref-type="table" rid="T1">1</xref>.</p><table-wrap id="T1" position="float" orientation="portrait"><label>Table 1.</label><caption><p>Morphological comparison of <italic><tp:taxon-name><tp:taxon-name-part taxon-name-part-type="genus" reg="Rhododendron">R.</tp:taxon-name-part> <tp:taxon-name-part taxon-name-part-type="species" reg="jiucaipingensis">jiucaipingensis</tp:taxon-name-part></tp:taxon-name></italic>, <italic><tp:taxon-name><tp:taxon-name-part taxon-name-part-type="genus" reg="Rhododendron">R.</tp:taxon-name-part> <tp:taxon-name-part taxon-name-part-type="species" reg="hypoglaucum">hypoglaucum</tp:taxon-name-part></tp:taxon-name></italic> and <italic><tp:taxon-name><tp:taxon-name-part taxon-name-part-type="genus" reg="Rhododendron">R.</tp:taxon-name-part> <tp:taxon-name-part taxon-name-part-type="species" reg="argyrophyllum">argyrophyllum</tp:taxon-name-part></tp:taxon-name></italic>.</p></caption><table><tbody><tr><th rowspan="1" colspan="1">
                    <bold>Characters</bold>
                  </th><th rowspan="1" colspan="1">
                    <bold>
                      <italic>
                        <tp:taxon-name><tp:taxon-name-part taxon-name-part-type="genus" reg="Rhododendron">R.</tp:taxon-name-part> <tp:taxon-name-part taxon-name-part-type="species" reg="jiucaipingensis">jiucaipingensis</tp:taxon-name-part></tp:taxon-name>
                      </italic>
                    </bold>
                  </th><th rowspan="1" colspan="1">
                    <bold>
                      <italic>
                        <tp:taxon-name><tp:taxon-name-part taxon-name-part-type="genus" reg="Rhododendron">R.</tp:taxon-name-part> <tp:taxon-name-part taxon-name-part-type="species" reg="hypoglaucum">hypoglaucum</tp:taxon-name-part></tp:taxon-name>
                      </italic>
                    </bold>
                  </th><th rowspan="1" colspan="1">
                    <bold>
                      <italic>
                        <tp:taxon-name><tp:taxon-name-part taxon-name-part-type="genus" reg="Rhododendron">R.</tp:taxon-name-part> <tp:taxon-name-part taxon-name-part-type="species" reg="argyrophyllum">argyrophyllum</tp:taxon-name-part></tp:taxon-name>
                      </italic>
                    </bold>
                  </th></tr><tr><td rowspan="1" colspan="1">Altitude (m)</td><td rowspan="1" colspan="1">2,400–2,700</td><td rowspan="1" colspan="1">1,500–2,100</td><td rowspan="1" colspan="1">1,600–2,300</td></tr><tr><td rowspan="1" colspan="1">Plant height (m)</td><td rowspan="1" colspan="1">1.5–3.0</td><td rowspan="1" colspan="1">3.0–10.0</td><td rowspan="1" colspan="1">3.0–7.0</td></tr><tr><td rowspan="1" colspan="1">Young branch color</td><td rowspan="1" colspan="1">Green</td><td rowspan="1" colspan="1">Light green</td><td rowspan="1" colspan="1">Light green or purplish green</td></tr><tr><td rowspan="1" colspan="1">Indumentum of young branches</td><td rowspan="1" colspan="1">densely covered with white tomentum</td><td rowspan="1" colspan="1">glabrous</td><td rowspan="1" colspan="1">often glabrous</td></tr><tr><td rowspan="1" colspan="1">Leaf size (cm)</td><td rowspan="1" colspan="1">5.5–9.5 × 2.5–4.0</td><td rowspan="1" colspan="1">6.0–10.0 × 2.0–3.5</td><td rowspan="1" colspan="1">8.0–13.0 × 2.0–4.0</td></tr><tr><td rowspan="1" colspan="1">Leaf apex</td><td rowspan="1" colspan="1">acuminate</td><td rowspan="1" colspan="1">acute</td><td rowspan="1" colspan="1">obtuse</td></tr><tr><td rowspan="1" colspan="1">Indumentum of abaxial leaf surface at maturity</td><td rowspan="1" colspan="1">brown short tomentum</td><td rowspan="1" colspan="1">silvery appressed hairs</td><td rowspan="1" colspan="1">silvery appressed hairs</td></tr><tr><td rowspan="1" colspan="1">Lateral veins (pairs)</td><td rowspan="1" colspan="1">8–11</td><td rowspan="1" colspan="1">10–14</td><td rowspan="1" colspan="1">ca. 12–14</td></tr><tr><td rowspan="1" colspan="1">Petiole indumentum</td><td rowspan="1" colspan="1">densely covered with long glandular hairs when young, glabrous at maturity</td><td rowspan="1" colspan="1">glabrous</td><td rowspan="1" colspan="1">pubescent when young, becoming glabrous</td></tr><tr><td rowspan="1" colspan="1">Pedicel indumentum</td><td rowspan="1" colspan="1">densely covered with white villous hairs</td><td rowspan="1" colspan="1">glabrous</td><td rowspan="1" colspan="1">sparsely white floccose hairs</td></tr><tr><td rowspan="1" colspan="1">Calyx length (mm)</td><td rowspan="1" colspan="1">ca. 1.5</td><td rowspan="1" colspan="1">ca. 2.0</td><td rowspan="1" colspan="1">—</td></tr><tr><td rowspan="1" colspan="1">Corolla color</td><td rowspan="1" colspan="1">white</td><td rowspan="1" colspan="1">creamy white to pink</td><td rowspan="1" colspan="1">cream white or pink</td></tr><tr><td rowspan="1" colspan="1">Corolla markings</td><td rowspan="1" colspan="1">pink</td><td rowspan="1" colspan="1">deep red to purplish red</td><td rowspan="1" colspan="1">purple</td></tr><tr><td rowspan="1" colspan="1">Stamens (no.)</td><td rowspan="1" colspan="1">10</td><td rowspan="1" colspan="1">10</td><td rowspan="1" colspan="1">12–15</td></tr><tr><td rowspan="1" colspan="1">Stamen length (cm)</td><td rowspan="1" colspan="1">1.5–2.0</td><td rowspan="1" colspan="1">1.5–3.0</td><td rowspan="1" colspan="1">1.2–2.5</td></tr><tr><td rowspan="1" colspan="1">Indumentum at filament base</td><td rowspan="1" colspan="1">densely covered with white stiff hairs</td><td rowspan="1" colspan="1">white tomentum</td><td rowspan="1" colspan="1">finely puberulent</td></tr><tr><td rowspan="1" colspan="1">Ovary indumentum</td><td rowspan="1" colspan="1">sparsely covered with colorless stellate hairs</td><td rowspan="1" colspan="1">glabrous or sparsely hairy at apex</td><td rowspan="1" colspan="1">white short tomentum</td></tr><tr><td rowspan="1" colspan="1">Capsule length (cm)</td><td rowspan="1" colspan="1">1.2–2.0</td><td rowspan="1" colspan="1">2.0–2.5</td><td rowspan="1" colspan="1">1.8–2.5</td></tr><tr><td rowspan="1" colspan="1">Capsule indumentum</td><td rowspan="1" colspan="1">sparsely covered with colorless stellate hairs</td><td rowspan="1" colspan="1">glabrous</td><td rowspan="1" colspan="1">white short tomentum or glabrous</td></tr><tr><td rowspan="1" colspan="1">Locules (no.)</td><td rowspan="1" colspan="1">(6–)7(–8)</td><td rowspan="1" colspan="1">6</td><td rowspan="1" colspan="1">—</td></tr></tbody></table></table-wrap></tp:treatment-sec><tp:treatment-sec sec-type="Molecular phylogenetic evidence"><title>Molecular phylogenetic evidence.</title><p>The <abbrev xmlns:xlink="http://www.w3.org/1999/xlink" xlink:title="Maximum Likelihood" xlink:type="simple">ML</abbrev> analysis, based on a comprehensive whole-genome SNP dataset, yielded a highly resolved phylogenetic framework (Fig. <xref ref-type="fig" rid="F3">3</xref>). Within this topology, <italic><tp:taxon-name><tp:taxon-name-part taxon-name-part-type="genus" reg="Rhododendron">R.</tp:taxon-name-part> <tp:taxon-name-part taxon-name-part-type="species" reg="jiucaipingensis">jiucaipingensis</tp:taxon-name-part></tp:taxon-name></italic> is robustly recovered as a distinct and independent evolutionary lineage within subsect. <italic><tp:taxon-name><tp:taxon-name-part taxon-name-part-type="genus" reg="Rhododendron"/><tp:taxon-name-part taxon-name-part-type="section" reg="Ponticum"/><tp:taxon-name-part taxon-name-part-type="subsection" reg="Argyrophylla">Argyrophylla</tp:taxon-name-part></tp:taxon-name></italic>. The new species is strongly supported (<abbrev xmlns:xlink="http://www.w3.org/1999/xlink" xlink:title="Shimodaira–Hasegawa approximate likelihood ratio test" xlink:type="simple">SH-aLRT</abbrev> = 100%, <abbrev xmlns:xlink="http://www.w3.org/1999/xlink" xlink:title="ultrafast bootstrap" xlink:type="simple">UFBoot</abbrev> = 100%) as sister to a monophyletic clade comprising five species: <italic><tp:taxon-name><tp:taxon-name-part taxon-name-part-type="genus" reg="Rhododendron">R.</tp:taxon-name-part> <tp:taxon-name-part taxon-name-part-type="species" reg="hunnewellianum">hunnewellianum</tp:taxon-name-part></tp:taxon-name></italic>, <italic><tp:taxon-name><tp:taxon-name-part taxon-name-part-type="genus" reg="Rhododendron">R.</tp:taxon-name-part> <tp:taxon-name-part taxon-name-part-type="species" reg="hypoglaucum">hypoglaucum</tp:taxon-name-part></tp:taxon-name></italic>, <italic><tp:taxon-name><tp:taxon-name-part taxon-name-part-type="genus" reg="Rhododendron">R.</tp:taxon-name-part> <tp:taxon-name-part taxon-name-part-type="species" reg="argyrophyllum">argyrophyllum</tp:taxon-name-part></tp:taxon-name></italic>, <italic><tp:taxon-name><tp:taxon-name-part taxon-name-part-type="genus" reg="Rhododendron">R.</tp:taxon-name-part> <tp:taxon-name-part taxon-name-part-type="species" reg="pingianum">pingianum</tp:taxon-name-part></tp:taxon-name></italic>, and <italic><tp:taxon-name><tp:taxon-name-part taxon-name-part-type="genus" reg="Rhododendron">R.</tp:taxon-name-part> <tp:taxon-name-part taxon-name-part-type="species" reg="ririei">ririei</tp:taxon-name-part></tp:taxon-name></italic>. Despite its close phylogenetic affinity to this five-species group, <italic><tp:taxon-name><tp:taxon-name-part taxon-name-part-type="genus" reg="Rhododendron">R.</tp:taxon-name-part> <tp:taxon-name-part taxon-name-part-type="species" reg="jiucaipingensis">jiucaipingensis</tp:taxon-name-part></tp:taxon-name></italic> exhibits significant genetic divergence, occupying a well-supported terminal branch that underscores its long-term evolutionary isolation. This unambiguous molecular evidence, coupled with the clear morphological discontinuities observed (Table <xref ref-type="table" rid="T1">1</xref>), provides compelling support for the recognition of <italic><tp:taxon-name><tp:taxon-name-part taxon-name-part-type="genus" reg="Rhododendron">R.</tp:taxon-name-part> <tp:taxon-name-part taxon-name-part-type="species" reg="jiucaipingensis">jiucaipingensis</tp:taxon-name-part></tp:taxon-name></italic> as a distinct new species within subsect. <italic><tp:taxon-name><tp:taxon-name-part taxon-name-part-type="genus" reg="Rhododendron"/><tp:taxon-name-part taxon-name-part-type="section" reg="Ponticum"/><tp:taxon-name-part taxon-name-part-type="subsection" reg="Argyrophylla">Argyrophylla</tp:taxon-name-part></tp:taxon-name></italic>.</p><fig id="F3" position="float" orientation="portrait"><object-id xmlns:xlink="http://www.w3.org/1999/xlink" content-type="doi" xlink:type="simple">10.3897/phytokeys.275.183519.figure3</object-id><object-id xmlns:xlink="http://www.w3.org/1999/xlink" content-type="arpha" xlink:type="simple">23A57F49-1010-54EF-928B-824ABC173E00</object-id><label>Figure 3.</label><caption><p>The <abbrev xmlns:xlink="http://www.w3.org/1999/xlink" xlink:title="Maximum Likelihood" xlink:type="simple">ML</abbrev> tree of <italic><tp:taxon-name><tp:taxon-name-part taxon-name-part-type="genus" reg="Rhododendron">Rhododendron</tp:taxon-name-part></tp:taxon-name></italic> subsect. <italic><tp:taxon-name><tp:taxon-name-part taxon-name-part-type="genus" reg="Rhododendron"/><tp:taxon-name-part taxon-name-part-type="section" reg="Ponticum"/><tp:taxon-name-part taxon-name-part-type="subsection" reg="Argyrophylla">Argyrophylla</tp:taxon-name-part></tp:taxon-name></italic> inferred from SNP data. Numbers at nodes represent <abbrev xmlns:xlink="http://www.w3.org/1999/xlink" xlink:title="Shimodaira–Hasegawa approximate likelihood ratio test" xlink:type="simple">SH-aLRT</abbrev> and <abbrev xmlns:xlink="http://www.w3.org/1999/xlink" xlink:title="ultrafast bootstrap" xlink:type="simple">UFBoot</abbrev> support values. Double slashes denote truncated branches. The new species, <italic><tp:taxon-name><tp:taxon-name-part taxon-name-part-type="genus" reg="Rhododendron">R.</tp:taxon-name-part> <tp:taxon-name-part taxon-name-part-type="species" reg="jiucaipingensis">jiucaipingensis</tp:taxon-name-part></tp:taxon-name></italic>, is indicated in red.</p></caption><graphic xmlns:xlink="http://www.w3.org/1999/xlink" xlink:href="phytokeys-275-015_article-183519__-g003.jpg" id="oo_1650601.jpg" position="float" orientation="portrait" xlink:type="simple"><uri content-type="original_file" xlink:type="simple">https://binary.pensoft.net/fig/1650601</uri></graphic></fig><sec sec-type="Key to the species of the Rhododendrobsect. Argyrophylla, expanded from Flora of China (2005)" id="sec9"><title>Key to the species of the <italic><tp:taxon-name><tp:taxon-name-part taxon-name-part-type="genus" reg="Rhododendron">Rhododendron</tp:taxon-name-part></tp:taxon-name></italic> sect. <italic><tp:taxon-name><tp:taxon-name-part taxon-name-part-type="genus" reg="Rhododendron"/><tp:taxon-name-part taxon-name-part-type="section" reg="Argyrophylla">Argyrophylla</tp:taxon-name-part></tp:taxon-name></italic>, expanded from Flora of China (2005)</title><table-wrap content-type="key" position="anchor" orientation="portrait"><table><tbody><tr><td rowspan="1" colspan="1">1</td><td rowspan="1" colspan="1">Leaves adaxially bullate-rugose, abaxially lanate; pedicels 1–1.5 cm</td><td rowspan="1" colspan="1">
                      <bold>2</bold>
                    </td></tr><tr><td rowspan="1" colspan="1">–</td><td rowspan="1" colspan="1">Leaves adaxially flat, abaxially appressed-indumentum; pedicels 2–4 cm</td><td rowspan="1" colspan="1">
                      <bold>4</bold>
                    </td></tr><tr><td rowspan="1" colspan="1">2</td><td rowspan="1" colspan="1">Leaves 7–8 cm, abaxially thick pale gray; corolla white</td><td rowspan="1" colspan="1">
                      <bold>
                        <italic>
                          <tp:taxon-name><tp:taxon-name-part taxon-name-part-type="genus" reg="Rhododendro">R.</tp:taxon-name-part> <tp:taxon-name-part taxon-name-part-type="species" reg="farinosum">farinosum</tp:taxon-name-part></tp:taxon-name>
                        </italic>
                      </bold>
                    </td></tr><tr><td rowspan="1" colspan="1">–</td><td rowspan="1" colspan="1">Leaves 10–15 cm, abaxially loose tomentose; corolla dark red</td><td rowspan="1" colspan="1">
                      <bold>3</bold>
                    </td></tr><tr><td rowspan="1" colspan="1">3</td><td rowspan="1" colspan="1">Leaf base rounded, asymmetrical; corolla rose</td><td rowspan="1" colspan="1">
                      <bold>
                        <italic>
                          <tp:taxon-name><tp:taxon-name-part taxon-name-part-type="genus" reg="Rhododendro">R.</tp:taxon-name-part> <tp:taxon-name-part taxon-name-part-type="species" reg="denudatum">denudatum</tp:taxon-name-part></tp:taxon-name>
                        </italic>
                      </bold>
                    </td></tr><tr><td rowspan="1" colspan="1">–</td><td rowspan="1" colspan="1">Leaf base cuneate; veins raised; corolla red to purplish red</td><td rowspan="1" colspan="1">
                      <bold>
                        <italic>
                          <tp:taxon-name><tp:taxon-name-part taxon-name-part-type="genus" reg="Rhododendro">R.</tp:taxon-name-part> <tp:taxon-name-part taxon-name-part-type="species" reg="floribundum">floribundum</tp:taxon-name-part></tp:taxon-name>
                        </italic>
                      </bold>
                    </td></tr><tr><td rowspan="1" colspan="1">4</td><td rowspan="1" colspan="1">Leaves abaxially silvery-white or grayish-white</td><td rowspan="1" colspan="1">
                      <bold>5</bold>
                    </td></tr><tr><td rowspan="1" colspan="1">–</td><td rowspan="1" colspan="1">Leaves abaxially pale brown or muddy-gray</td><td rowspan="1" colspan="1">
                      <bold>12</bold>
                    </td></tr><tr><td rowspan="1" colspan="1">5</td><td rowspan="1" colspan="1">Leaves 6–13 cm long; pedicels hairy and glandular</td><td rowspan="1" colspan="1">
                      <bold>6</bold>
                    </td></tr><tr><td rowspan="1" colspan="1">–</td><td rowspan="1" colspan="1">Leaves 7–15 cm long; pedicels glabrous or varied</td><td rowspan="1" colspan="1">
                      <bold>8</bold>
                    </td></tr><tr><td rowspan="1" colspan="1">6</td><td rowspan="1" colspan="1">Indumentum double-layered, upper layer loose; leaves narrowly oblanceolate</td><td rowspan="1" colspan="1">
                      <bold>
                        <italic>
                          <tp:taxon-name><tp:taxon-name-part taxon-name-part-type="genus" reg="Rhododendron">R.</tp:taxon-name-part> <tp:taxon-name-part taxon-name-part-type="species" reg="hunnewellianum">hunnewellianum</tp:taxon-name-part></tp:taxon-name>
                        </italic>
                      </bold>
                    </td></tr><tr><td rowspan="1" colspan="1">–</td><td rowspan="1" colspan="1">Indumentum single-layered; pedicels densely long-stipitate glandular</td><td rowspan="1" colspan="1">
                      <bold>7</bold>
                    </td></tr><tr><td rowspan="1" colspan="1">7</td><td rowspan="1" colspan="1">Leaves obovate; ovary glandular; style glabrous</td><td rowspan="1" colspan="1">
                      <bold>
                        <italic>
                          <tp:taxon-name><tp:taxon-name-part taxon-name-part-type="genus" reg="Rhododendro">R.</tp:taxon-name-part> <tp:taxon-name-part taxon-name-part-type="species" reg="adenopodum">adenopodum</tp:taxon-name-part></tp:taxon-name>
                        </italic>
                      </bold>
                    </td></tr><tr><td rowspan="1" colspan="1">–</td><td rowspan="1" colspan="1">Leaves lanceolate; ovary glandular and stiff-hairy; style base glandular</td><td rowspan="1" colspan="1">
                      <bold>
                        <italic>
                          <tp:taxon-name><tp:taxon-name-part taxon-name-part-type="genus" reg="Rhododendro">R.</tp:taxon-name-part> <tp:taxon-name-part taxon-name-part-type="species" reg="ebianense">ebianense</tp:taxon-name-part></tp:taxon-name>
                        </italic>
                      </bold>
                    </td></tr><tr><td rowspan="1" colspan="1">8</td><td rowspan="1" colspan="1">Corolla 4–6 cm, purplish red, with nectar pouches</td><td rowspan="1" colspan="1">
                      <bold>
                        <italic>
                          <tp:taxon-name><tp:taxon-name-part taxon-name-part-type="genus" reg="Rhododendron">R.</tp:taxon-name-part> <tp:taxon-name-part taxon-name-part-type="species" reg="ririei">ririei</tp:taxon-name-part></tp:taxon-name>
                        </italic>
                      </bold>
                    </td></tr><tr><td rowspan="1" colspan="1">–</td><td rowspan="1" colspan="1">Corolla 2–3.5 cm, pink to white, without nectar pouches</td><td rowspan="1" colspan="1">
                      <bold>9</bold>
                    </td></tr><tr><td rowspan="1" colspan="1">9</td><td rowspan="1" colspan="1">Indumentum double-layered, upper layer furfuraceous; filaments glabrous</td><td rowspan="1" colspan="1">
                      <bold>
                        <italic>
                          <tp:taxon-name><tp:taxon-name-part taxon-name-part-type="genus" reg="Rhododendron">R.</tp:taxon-name-part> <tp:taxon-name-part taxon-name-part-type="species" reg="pingianum">pingianum</tp:taxon-name-part></tp:taxon-name>
                        </italic>
                      </bold>
                    </td></tr><tr><td rowspan="1" colspan="1">–</td><td rowspan="1" colspan="1">Indumentum single-layered; filaments hairy at base</td><td rowspan="1" colspan="1">
                      <bold>10</bold>
                    </td></tr><tr><td rowspan="1" colspan="1">10</td><td rowspan="1" colspan="1">Ovary white tomentose</td><td rowspan="1" colspan="1">
                      <bold>
                        <italic>
                          <tp:taxon-name><tp:taxon-name-part taxon-name-part-type="genus" reg="Rhododendron">R.</tp:taxon-name-part> <tp:taxon-name-part taxon-name-part-type="species" reg="argyrophyllum">argyrophyllum</tp:taxon-name-part></tp:taxon-name>
                        </italic>
                      </bold>
                    </td></tr><tr><td rowspan="1" colspan="1">–</td><td rowspan="1" colspan="1">Ovary glabrous</td><td rowspan="1" colspan="1">
                      <bold>11</bold>
                    </td></tr><tr><td rowspan="1" colspan="1">11</td><td rowspan="1" colspan="1">Abaxial indumentum dull; pedicels slightly hairy</td><td rowspan="1" colspan="1">
                      <bold>
                        <italic>
                          <tp:taxon-name><tp:taxon-name-part taxon-name-part-type="genus" reg="Rhododendro">R.</tp:taxon-name-part> <tp:taxon-name-part taxon-name-part-type="species" reg="coryanum">coryanum</tp:taxon-name-part></tp:taxon-name>
                        </italic>
                      </bold>
                    </td></tr><tr><td rowspan="1" colspan="1">–</td><td rowspan="1" colspan="1">Abaxial indumentum shiny; pedicels glabrous</td><td rowspan="1" colspan="1">
                      <bold>
                        <italic>
                          <tp:taxon-name><tp:taxon-name-part taxon-name-part-type="genus" reg="Rhododendron">R.</tp:taxon-name-part> <tp:taxon-name-part taxon-name-part-type="species" reg="hypoglaucum">hypoglaucum</tp:taxon-name-part></tp:taxon-name>
                        </italic>
                      </bold>
                    </td></tr><tr><td rowspan="1" colspan="1">12</td><td rowspan="1" colspan="1">Leaves 1.5–2 cm wide, oblanceolate; rachis 2–4 mm</td><td rowspan="1" colspan="1">
                      <bold>
                        <italic>
                          <tp:taxon-name><tp:taxon-name-part taxon-name-part-type="genus" reg="Rhododendro">R.</tp:taxon-name-part> <tp:taxon-name-part taxon-name-part-type="species" reg="oblancifolium">oblancifolium</tp:taxon-name-part></tp:taxon-name>
                        </italic>
                      </bold>
                    </td></tr><tr><td rowspan="1" colspan="1">–</td><td rowspan="1" colspan="1">Leaves 2–5 cm wide; rachis 1–3.5 cm</td><td rowspan="1" colspan="1">
                      <bold>13</bold>
                    </td></tr><tr><td rowspan="1" colspan="1">13</td><td rowspan="1" colspan="1">Corolla dark red, campanulate, with nectar pouches; petioles ca. 1 cm</td><td rowspan="1" colspan="1">
                      <bold>
                        <italic>
                          <tp:taxon-name><tp:taxon-name-part taxon-name-part-type="genus" reg="Rhododendro">R.</tp:taxon-name-part> <tp:taxon-name-part taxon-name-part-type="species" reg="brevipetiolatum">brevipetiolatum</tp:taxon-name-part></tp:taxon-name>
                        </italic>
                      </bold>
                    </td></tr><tr><td rowspan="1" colspan="1">–</td><td rowspan="1" colspan="1">Corolla white or pink, without nectar pouches; petioles 1.5–2.5 cm</td><td rowspan="1" colspan="1">
                      <bold>14</bold>
                    </td></tr><tr><td rowspan="1" colspan="1">14</td><td rowspan="1" colspan="1">Leaf apex subacute to obtuse; pedicels hairy</td><td rowspan="1" colspan="1">
                      <bold>15</bold>
                    </td></tr><tr><td rowspan="1" colspan="1">–</td><td rowspan="1" colspan="1">Leaf apex acuminate; pedicels and rachis varied (hairy/glandular)</td><td rowspan="1" colspan="1">
                      <bold>18</bold>
                    </td></tr><tr><td rowspan="1" colspan="1">15</td><td rowspan="1" colspan="1">Leaves leathery, apex subacute to acute</td><td rowspan="1" colspan="1">
                      <bold>16</bold>
                    </td></tr><tr><td rowspan="1" colspan="1">–</td><td rowspan="1" colspan="1">Leaves thickly leathery, apex somewhat obtuse</td><td rowspan="1" colspan="1">
                      <bold>17</bold>
                    </td></tr><tr><td rowspan="1" colspan="1">16</td><td rowspan="1" colspan="1">Shoots and petioles hairy; stamens 10–12; ovary brown tomentose</td><td rowspan="1" colspan="1">
                      <bold>
                        <italic>
                          <tp:taxon-name><tp:taxon-name-part taxon-name-part-type="genus" reg="Rhododendro">R.</tp:taxon-name-part> <tp:taxon-name-part taxon-name-part-type="species" reg="formosanum">formosanum</tp:taxon-name-part></tp:taxon-name>
                        </italic>
                      </bold>
                    </td></tr><tr><td rowspan="1" colspan="1">–</td><td rowspan="1" colspan="1">Shoots and petioles glabrous; stamens 18–20; ovary white lanate</td><td rowspan="1" colspan="1">
                      <bold>
                        <italic>
                          <tp:taxon-name><tp:taxon-name-part taxon-name-part-type="genus" reg="Rhododendro">R.</tp:taxon-name-part> <tp:taxon-name-part taxon-name-part-type="species" reg="haofui">haofui</tp:taxon-name-part></tp:taxon-name>
                        </italic>
                      </bold>
                    </td></tr><tr><td rowspan="1" colspan="1">17</td><td rowspan="1" colspan="1">Leaves 8–15 cm, adaxially often glaucous; style base yellow tomentose</td><td rowspan="1" colspan="1">
                      <bold>
                        <italic>
                          <tp:taxon-name><tp:taxon-name-part taxon-name-part-type="genus" reg="Rhododendro">R.</tp:taxon-name-part> <tp:taxon-name-part taxon-name-part-type="species" reg="fangchengense">fangchengense</tp:taxon-name-part></tp:taxon-name>
                        </italic>
                      </bold>
                    </td></tr><tr><td rowspan="1" colspan="1">–</td><td rowspan="1" colspan="1">Leaves 5.5–10 cm, adaxially not glaucous; ovary and style base glandular</td><td rowspan="1" colspan="1">
                      <bold>
                        <italic>
                          <tp:taxon-name><tp:taxon-name-part taxon-name-part-type="genus" reg="Rhododendro">R.</tp:taxon-name-part> <tp:taxon-name-part taxon-name-part-type="species" reg="simiarum">simiarum</tp:taxon-name-part></tp:taxon-name>
                        </italic>
                      </bold>
                    </td></tr><tr><td rowspan="1" colspan="1">18</td><td rowspan="1" colspan="1">Shoots with persistent bud scales; rachis, pedicels and ovary glandular</td><td rowspan="1" colspan="1">
                      <bold>
                        <italic>
                          <tp:taxon-name><tp:taxon-name-part taxon-name-part-type="genus" reg="Rhododendro">R.</tp:taxon-name-part> <tp:taxon-name-part taxon-name-part-type="species" reg="thayerianum">thayerianum</tp:taxon-name-part></tp:taxon-name>
                        </italic>
                      </bold>
                    </td></tr><tr><td rowspan="1" colspan="1">–</td><td rowspan="1" colspan="1">Shoots without bud scales; ovary hairy; style glabrous</td><td rowspan="1" colspan="1">
                      <bold>19</bold>
                    </td></tr><tr><td rowspan="1" colspan="1">19</td><td rowspan="1" colspan="1">Rachis glabrous; pedicels hairy; filaments hairy</td><td rowspan="1" colspan="1">
                      <bold>20</bold>
                    </td></tr><tr><td rowspan="1" colspan="1">–</td><td rowspan="1" colspan="1">Rachis hairy; filaments glabrous; pedicels glabrous or glandular</td><td rowspan="1" colspan="1">
                      <bold>
                        <italic>
                          <tp:taxon-name><tp:taxon-name-part taxon-name-part-type="genus" reg="Rhododendro">R.</tp:taxon-name-part> <tp:taxon-name-part taxon-name-part-type="species" reg="longipes">longipes</tp:taxon-name-part></tp:taxon-name>
                        </italic>
                      </bold>
                    </td></tr><tr><td rowspan="1" colspan="1">20</td><td rowspan="1" colspan="1">Leaves 8–13 cm, abaxially silvery-white; stamens 13–15</td><td rowspan="1" colspan="1">
                      <bold>
                        <italic>
                          <tp:taxon-name><tp:taxon-name-part taxon-name-part-type="genus" reg="Rhododendro">R.</tp:taxon-name-part> <tp:taxon-name-part taxon-name-part-type="species" reg="insigne">insigne</tp:taxon-name-part></tp:taxon-name>
                        </italic>
                      </bold>
                    </td></tr><tr><td rowspan="1" colspan="1">–</td><td rowspan="1" colspan="1">Leaves 5.5–9.5 cm, abaxially with persistent brown tomentum; stamens 10</td><td rowspan="1" colspan="1">
                      <bold>
                        <italic>
                          <tp:taxon-name><tp:taxon-name-part taxon-name-part-type="genus" reg="Rhododendron">R.</tp:taxon-name-part> <tp:taxon-name-part taxon-name-part-type="species" reg="jiucaipingensis">jiucaipingensis</tp:taxon-name-part></tp:taxon-name>
                        </italic>
                      </bold>
                    </td></tr></tbody></table></table-wrap></sec></tp:treatment-sec><ref-list><ref id="B12"><mixed-citation xmlns:xlink="http://www.w3.org/1999/xlink" xlink:type="simple">IUCN Standards and Petitions Committee (2024) Guidelines for using the IUCN Red list categories and criteria, Version 15. IUCN, Gland, Switzerland. <ext-link xlink:href="https://www.iucnredlist.org/documents/RedListGuidelines.pdf" ext-link-type="uri" xlink:type="simple">https://www.iucnredlist.org/documents/RedListGuidelines.pdf</ext-link></mixed-citation></ref></ref-list></tp:taxon-treatment>
