# Supplementary material for: Rhododendron jiucaipingensis (Ericaceae), a new species from Guizhou, China
Source: PhytoKeys. 2026 May 19;275:15–26. doi: 10.3897/phytokeys.275.183519 (PMC13213387; doi:10.3897/phytokeys.275.183519)
Supplement: Supplementary material 2 — Supplementary table S2 [file phytokeys-275-015_article-183519__-s002.xlsx]

## Sheet: Sheet1
	Altitude (m)	Plant height (m)	Young branch color	Indumentum of young branches	Leaf size (cm)	Leaf apex	Indumentum of abaxial leaf surface at maturity	Lateral veins (pairs)	Petiole length (cm)	Petiole indumentum	Pedicel indumentum	Calyx length (mm)	Corolla color	Corolla markings	Stamens (no.)	Stamen length (cm)	Indumentum at filament base	Ovary indumentum	Capsule length (cm)	Capsule indumentum	Locules (no.)
R. jiucaipingense	2,400–2,700	1.5–3.0	Green	densely covered with white tomentum	5.5–9.5 × 2.5–4.0	acuminate	brown short pubescence	8–11	1.0–1.5	densely covered with long glandular hairs when young, glabrous at maturity	densely covered with white villous hairs	ca. 1.5	white	pink	10	1.5–2.0	densely covered with white stiff hairs	sparsely covered with colorless stellate hairs	1.2–2.0	sparsely covered with colorless stellate hairs	(6–)7(–8)
R. hypoglaucum	1,500–2,100	3.0–10.0	Light green	glabrous	6.0–10.0 × 2.0–3.5	acute	silvery appressed hairs	10–14	1.0–2.0	glabrous	glabrous	ca. 2.0	creamy white to pink	deep red to purplish red	10	1.5–3.0	white tomentum	glabrous or sparsely hairy at apex	2.0–2.5	glabrous	6
R. argyrophyllum	1,600–2,300	3.0–7.0	Light green or purplish green	often glabrous	8.0–13.0 × 2.0–4.0	obtuse	silvery appressed hairs	ca. 12–14	1.0–1.5	pubescent when young, becoming glabrous	sparsely white floccose hairs	—	cream white or pink	purple	12–15	1.2–2.5	finely puberulent	white short tomentum	1.8–2.5	white short tomentum or glabrous	—
R. hunnewellianum	1,200–1,900	2.0–5.0	—	gray tomentose	7.0–13.0 × 1.5–2.8	acuminate	grayish hairs	15–20	1.0–1.5	pubescent when young, glabrous later	sparsely tomentose	ca. 1.0	cream to pink	purple	10	2.0–3.5	sparsely pubescent	densely tomentose	2.0–2.5	brown tomentum	—
R. pingianum	2,300–2,700	4.0–9.0	—	grayish-white tomentum	9.0–15.0 × 2.5–3.8	obtuse	white or grayish double-layered hairs	12–16	1.0–1.5	floccose when young	sparsely white floccose	ca. 2.0	pink or pale purplish red	—	10	0.8–1.5	glabrous	light brown tomentum	2.0–3.0	glabrous	—
R. coryanum	2,600–3,700	3.0–6.0	Light brown	grayish pubescence	7.0–14.0 × 2.0–3.0	acuminate	white thin hairs	14–20	1.5–2.0	pubescent when young, glabrous later	slightly tomentose	ca. 2.0	cream	red-brown	10	2.0–2.5	short pubescent	glabrous	1.5–2.5	glabrous	—
R. denudatum	2,000–3,300	3.0–6.0	—	stellate tomentum	10.0–16.0 × 2.5–5.0	acuminate or acute	sparsely yellowish tomentum	16–18	1.0–2.0	yellowish tomentum	brownish-yellow tomentum	ca. 1.0	rose-purple	deep purple	10–13	2.0–3.0	glabrous	yellowish tomentum	1.5–2.0	brownish-yellow tomentum	—
R. longipes	2,000–2,500	2.0–4.0	—	gray tomentose	7.0–13.0 × 2.0–3.5	acuminate	light brown thin hairs	12–14	1.0–1.5	glabrous	—	ca. 1.0	pink or pale purple	deep purplish red	10–12	1.0–1.5	glabrous	brown tomentum	—	—	—
R. adenopodum	1,000–2,200	ca. 3.0	—	grayish tomentose	6.0–13.0 × 2.0–4.0	acute	grayish thin hairs	10–12	1.0–1.5	tomentose when young, glabrous later	densely light brown pubescent	3.0–5.0	pink	deep red	10	1.5–3.0	spreading pubescent	—	1.5–2.0	densely glandular setose	5
R. formosanum	800–2,300	2.0–6.0	—	light brown tomentose	7.0–13.0 × 2.0–3.0(–4.0)	obtuse	light brown appressed hairs	13–17	1.0–2.0	floccose	sparsely floccose	ca. 1.0	white or pink	purple	10–12	2.5–3.0	floccose	densely brown short tomentum	ca. 1.0	light brown tomentum	—
R. farinosum	ca. 3,200	1.0–2.0	—	pale gray thick tomentum	5.0–8.0 × 2.0–3.0	obtuse or subrounded	cream to light brown thick hairs	12–14	ca. 1.0	cream tomentose	cream to brown thick tomentum	—	cream white	—	10	1.5–2.5	short pubescent	light brown thick tomentum with branched hairs	—	—	—
R. haofui	850–1,900	4.0–6.0	Light green	glabrous	7.0–10.0 × 3.0–4.0	obtuse or acute	densely covered with yellow felted tomentum	14–18	1.5–2.2	glabrous	sparsely pubescent	ca. 1.0	white	pink	18–20	1.5–3.0	pubescent	densely white lanate hairs	1.5–2.5	yellow lanate hairs	10–11
R. insigne	1,500–2,000	1.5–6.0	—	sparsely hairy	8.0–13.0 × 2.5–4.5	acuminate or acute	silvery appressed hairs	18–21	1.2–2.5	—	sparsely pubescent	—	pink or red	deep red	13–15	1.5–2.0	white villous	white lanate hairs	2.5	light yellow tomentum	8–10
R. oblancifolium	500–1,300	2.5–5.0	Light green	sparsely tomentose	6.0–10.0 × 1.5–2.0(–2.3)	acuminate or shortly acute	light brown hairs	inconspicuous	0.5–1.0	often glabrous	glandular and short tomentum	<1.0	white or pink	purplish red	7–13	1.5–3.0	floccose	glandular and short pubescent	0.8–1.5	rust-colored hairs	6–7
R. floribundum	1,400–2,700	2.0–10.0	—	grayish-white stellate hairs	8.0–13.0 × 1.8–3.8	acute	grayish loose tomentum	17–20	1.0–2.0	stellate when young, glabrous later	yellowish to white pubescent	ca. 1.5	pink	deep purple	10	2.0–3.5	glabrous	white sericeous hairs	2.0–3.0	gray tomentum	8–9
R. ririei	1,700–1,800	2.0–5.0	Light green	glabrous	7.5–13.0 × 2.5–4.0	acute	silvery appressed hairs	13–14	1.0–2.0	glabrous	light yellow short tomentum	2.0–3.0	purplish red	purplish red	10	2.5–5.5	glabrous	grayish short tomentum	2.0–3.0	initially white hairy, later glabrous	10
R. ebianense	1600	0.5–3.0	Light brown	glabrous	8.0–12.0 × 2.0–3.0	acuminate or shortly caudate	silvery-gray hairs	inconspicuous	1.0–1.3	glabrous	hispid	3.0–4.0	pink	yellow-brown	10	2.5–4.0	slightly scurfy and pubescent	densely glandular-hispid	—	—	—
R. brevipetiolatum	1900	ca. 3.0	Light brown	sparsely pubescent	8.0–12.0 × 3.0–5.0	obtuse or shortly acute	thin hairs	16–19	ca. 1.0	sparsely tomentose	white hispid	2.0–3.0	deep red	purplish red	10	2.5–3.5	glabrous	hispid	—	—	—
R. thayerianum	2,600–3,000	3.0–5.0	pale brown or gray	—	9.0–17.0 × 1.5–2.5	acuminate	pale brown to light brown hairs	inconspicuous	1.0–1.5	pubescent when young, glabrous later	—	2.0–4.0	white or pink	unmarked	10	1.5–2.0	pubescent	—	ca. 2.5	—	6–8
R. fangchengense	600–1,400	4.0–9.0	—	gray-brown tomentose	8.0–15.0 × 1.5–3.0	obtuse	light brown hairs	inconspicuous	2.0–3.5	tomentose when young, glabrous later	densely yellowish tomentose	ca. 1.0	pale red	—	10	2.2–3.5	sparsely pubescent	yellowish tomentum	ca. 1.0	—	5
